# Supplementary material for: The Mechanics of Forming Ideal Polymer–Solvent Combinations for Open-Loop Chemical Recycling of Solvents and Plastics
Source: Polymers (Basel). 2021 Dec 29;14(1):112. doi: 10.3390/polym14010112 (PMC8747207; doi:10.3390/polym14010112)
Supplement: Supplementary file 1 [file polymers-14-00112-s001.zip]

Archive with 1 entries (1 files):
- The Mechanics of Forming Ideal Polymer¿CSolvent Combinations for Open-Loop Chemical Recycling of Solvents and Plastics.pdf
